# Supplementary material for: Selection for Growth Performance in Oreochromis niloticus Across Different Aquatic Environments Using Growth Hormone Gene Polymorphisms
Source: Animals (Basel). 2025 Jul 16;15(14):2097. doi: 10.3390/ani15142097 (PMC12291795; doi:10.3390/ani15142097)
Supplement: Supplementary file 1 [file animals-15-02097-s001.zip]

Archive with 1 entries (1 files):
- animals-3718114-supplementary.pdf
